# Supplementary material for: Characterization of the Complete Mitochondrial Genome of Harpalus sinicus and Its Implications for Phylogenetic Analyses
Source: Genes (Basel). 2019 Sep 18;10(9):724. doi: 10.3390/genes10090724 (PMC6771156; doi:10.3390/genes10090724)
Supplement: Supplementary file 1 [file genes-10-00724-s001.zip]

Archive with 3 entries (2 files):
- supplement materials/Table S1. NCBI accession number.xlsx
- supplement materials/Table S2. Tandem repeats.xlsx
- supplement materials/
