# Supplementary material for: Characterization of the Complete Mitochondrial Genome of Harpalus sinicus and Its Implications for Phylogenetic Analyses
Source: Genes (Basel). 2019 Sep 18;10(9):724. doi: 10.3390/genes10090724 (PMC6771156; doi:10.3390/genes10090724)
Supplement: Supplementary file 1 [file genes-10-00724-s001.zip › supplement materials/Table S1. NCBI accession number.xlsx]

## Sheet: Sheet1
NCBI accession number	species
NC_038191	Abroscelis anchoralis
NC_036507	Carabus lafossei
NC_036268	Amara communis
NC_036261	Tachyta nana
NC_035714	Manticora tibialis
NC_030592	Abax ater
KX087286	Elaphrus cupreus
KX087243	Blethisa multipunctata
KX035156	Rhysodes sp.
KT876914	Stomis pumicatus
KT876910	Pterostichus madidus
KT876909	Pterostichus niger
KT876906	Nebria brevicollis
GQ344500	Damaster mirabilissimus mirabilissim
KX087299	Hygrotus nigrolineatus
KT876897	Hydroporus erythrocephalus
