# Supplementary material for: Characterization of the Complete Mitochondrial Genome of Harpalus sinicus and Its Implications for Phylogenetic Analyses
Source: Genes (Basel). 2019 Sep 18;10(9):724. doi: 10.3390/genes10090724 (PMC6771156; doi:10.3390/genes10090724)
Supplement: Supplementary file 1 [file genes-10-00724-s001.zip › supplement materials/Table S2. Tandem repeats.xlsx]

## Sheet: Sheet1
Indices	A	C	G	T	Period size (bp)	Copy number	Percent matches (%)	Percent indels (%)	Score	Consensus size (bp)	consensus pattern
322--366	51	2	0	46	17	2.8	83	12	54	15	TTATTAATATAAAAT
323--403	50	1	1	46	29	2.9	74	22	82	29	TATTAATATAAATAATTTATTAATATAAA
617--706	54	1	2	42	14	6.8	67	21	53	13	AAATTTTAATATA
744--878	49	1	0	48	52	2.6	93	6	222	52	AATTAAAATTTTATTTAATTTTTATAATTAATATATAAAATATAAAAAATTC
850--933	42	1	1	54	14	6.4	68	19	50	13	ATTAAAATTTTAT
849--905	42	1	0	56	25	2.3	77	13	60	23	AATTAAATTTTTATTTAATATTT
876--952	46	1	1	50	29	2.7	75	17	79	29	TAAAATATTTATATTAATATTTAGATTAA
909--953	46	0	2	51	17	2.8	83	12	56	16	TTATATTAATAAAATT
1316--1360	44	0	2	53	19	2.4	82	10	54	18	AATTAATTTAGAATTATT
1331--1364	38	0	0	61	14	2.4	90	5	50	14	TATTTATTAATTAA
1573--1606	61	0	0	38	14	2.4	90	5	50	14	AAATATAAATTAAT
1577--1621	53	2	0	44	19	2.4	82	10	54	18	ATTAATTAATAAATATAA
